# Supplementary material for: Urinary incontinence in men with Duchenne and Becker muscular dystrophy
Source: PLoS One. 2020 May 29;15(5):e0233527. doi: 10.1371/journal.pone.0233527 (PMC7259643; doi:10.1371/journal.pone.0233527)
Supplement: S1 Data — (XLSX) [file pone.0233527.s001.xlsx]

## Sheet: Sheet1
7. What type of muscular dystrophy or neuromuscular condition do you have? You can pick from the list or enter in the free text box below if you cannot find the option that resembles your condition. If you would like to add any details e.g. LGMD2, please	Barthel	Brooke upper limb	Vignos lower limb	ICIQ score	ICIQ rating	UDI	IIQ	NBD
Duchenne muscular dystrophy (DMD)	2	6	9	0	none	5.55555	0	5
Duchenne muscular dystrophy (DMD)	2	6	9	5	slight	11.1111	14.2857	4
Duchenne muscular dystrophy (DMD)	4	6	9	0	none	33.3333	0	4
Duchenne muscular dystrophy (DMD)	4	6	9	0	none	5.55555	0	2
Becker muscular dystrophy (BMD)	18	1	2	3	slight	5.55555	0	0
Duchenne muscular dystrophy (DMD)	3	6	9	5	slight	27.7778	19.0476	13
Becker muscular dystrophy (BMD)	20	1	2	0	none	0	0	13
Duchenne muscular dystrophy (DMD)	4	6	9	0	none	16.6667	0	6
Becker muscular dystrophy (BMD)	17	1	9	0	none	0	0	2
Becker muscular dystrophy (BMD)	17	1	9	0	none	11.1111	0	0
Duchenne muscular dystrophy (DMD)	3	6	9	7	moderate	27.7778	19.0476	0
Duchenne muscular dystrophy (DMD)	3	6	9	8	moderate	22.2222	14.2857	12
Duchenne muscular dystrophy (DMD)	3	6	9	0	none	0	0	5
Duchenne muscular dystrophy (DMD)	5	6	9	0	none	11.1111	0	4
Duchenne muscular dystrophy (DMD)	4	6	9	8	moderate	5.55555	4.7619	4
Becker muscular dystrophy (BMD)	14	1	9	0	none	0	0	0
Duchenne muscular dystrophy (DMD)	6	6	9	0	none	0	0	8
Duchenne muscular dystrophy (DMD)	7	3	9	0	none	0	0	3
Becker muscular dystrophy (BMD)	3	6	9	11	moderate	44.4444	42.8571	2
Becker muscular dystrophy (BMD)	15	1	4	4	slight	33.3333	28.5714	4
Becker muscular dystrophy (BMD)	5	5	9	0	none	0	14.2857	0
Becker muscular dystrophy (BMD)	9	3	9	0	none	22.2222	0	0
Duchenne muscular dystrophy (DMD)	3	6	9	0	none	0	0	2
Duchenne muscular dystrophy (DMD)	4	6	9	4	slight	22.2222	4.7619	1
Duchenne muscular dystrophy (DMD)	4	5	9	0	none	11.1111	0	0
Becker muscular dystrophy (BMD)	15	1	7	3	slight	11.1111	4.7619	1
Becker muscular dystrophy (BMD)	16	2	8	0	none	0	0	0
